# Supplementary material for: HURP Silencing Differentially Impacts Spindle Architecture and Metastatic Behavior in Breast Cancer Cell Lines
Source: Int J Mol Sci. 2026 Jun 30;27(13):5897. doi: 10.3390/ijms27135897 (PMC13360948; doi:10.3390/ijms27135897)
Supplement: Supplementary file 1 [file ijms-27-05897-s001.zip]

Archive with 1 entries (1 files):
- ijms-4393353-supplementary.pdf
